# Supplementary material for: The Association Between Clinical Outcome and Expression of DNMT1, 3A, and 3B in Locally Advanced Laryngeal Carcinomas Treated by Definitive Radiotherapy
Source: Cancers (Basel). 2025 May 22;17(11):1741. doi: 10.3390/cancers17111741 (PMC12153894; doi:10.3390/cancers17111741)
Supplement: Supplementary file 1 [file cancers-17-01741-s001.zip]

Archive with 1 entries (1 files):
- cancers-3573804-supplementary.pdf
